# Supplementary material for: In Vitro Bioaccessibility of Bioactive Compounds of Freeze-Dried Orange Juice Co-Product Formulated with Gum Arabic and Modified Starch
Source: Molecules. 2023 Jan 13;28(2):810. doi: 10.3390/molecules28020810 (PMC9862788; doi:10.3390/molecules28020810)
Supplement: Supplementary file 1 [file molecules-28-00810-s001.zip]

Archive with 1 entries (1 files):
- molecules-2157508-supplementary.pdf
